# Supplementary material for: Reovirus Type 3 Dearing Variants Do Not Induce Necroptosis in RIPK3-Expressing Human Tumor Cell Lines
Source: Int J Mol Sci. 2023 Jan 24;24(3):2320. doi: 10.3390/ijms24032320 (PMC9916669; doi:10.3390/ijms24032320)
Supplement: Supplementary file 1 [file ijms-24-02320-s001.zip]

Archive with 2 entries (2 files):
- Figures.pdf
- Table S1.xlsx
